# Supplementary material for: Neuroprotective Activity of a Non-Covalent Imatinib+TP10 Conjugate in HT-22 Neuronal Cells In Vitro
Source: Pharmaceutics. 2024 Jun 7;16(6):778. doi: 10.3390/pharmaceutics16060778 (PMC11207969; doi:10.3390/pharmaceutics16060778)
Supplement: Supplementary file 1 [file pharmaceutics-16-00778-s001.zip]

Archive with 2 entries (2 files):
- Fig. S1.pdf
- Fig.S2.pdf
